# Supplementary material for: NMR-Based Metabolomic Study on Phaseolus vulgaris Flour Fermented by Lactic Acid Bacteria and Yeasts
Source: Molecules. 2023 Jun 20;28(12):4864. doi: 10.3390/molecules28124864 (PMC10302956; doi:10.3390/molecules28124864)
Supplement: Supplementary file 1 [file molecules-28-04864-s001.zip]

Archive with 1 entries (1 files):
- molecules-2410035-supplementary_PROOF.pdf
